# Supplementary material for: Identification and Validation of an m6A Modification of JAK-STAT Signaling Pathway–Related Prognostic Prediction Model in Gastric Cancer
Source: Front Genet. 2022 Jul 19;13:891744. doi: 10.3389/fgene.2022.891744 (PMC9343854; doi:10.3389/fgene.2022.891744)
Supplement: Supplementary file 1 [file Table1.XLS]

## Sheet: Sheet1
Table S1a The sequence of primers
Primer	Sequence (5' to 3')
GHR-F	GGGAAGACTTCATCCCAGCA
GHR-R	TCCAGGTTGCAGAAGCGAAG
PIM1-F	GCTCGGTCTACTCAGGCATC
PIM1-R	GCTCCCCTTTCCGTGATGAA
IFNB1-F	GCGACACTGTTCGTGTTGTC
IFNB1-R	GCCTCCCATTCAATTGCCAC
IFNA8-F	GACCTGGAGTCCTGTGTGAT
IFNA8-R	CGTGTTGTACCAGGTCTCAT
GAPDH-F	GGGAAACTGTGGCGTGAT
GAPDH-R	GAGTGGGTGTCGCTGTTGA
