# Supplementary material for: Identification and Validation of an m6A Modification of JAK-STAT Signaling Pathway–Related Prognostic Prediction Model in Gastric Cancer
Source: Front Genet. 2022 Jul 19;13:891744. doi: 10.3389/fgene.2022.891744 (PMC9343854; doi:10.3389/fgene.2022.891744)
Supplement: Supplementary file 2 [file Table4.XLS]

## Sheet: Sheet1
Table S2a 28 shared DJSEGs in TCGA
ID	TCGA-D7-A74A	TCGA-BR-7704	TCGA-VQ-A91N	TCGA-CD-A4MH	TCGA-EQ-8122	TCGA-VQ-A91Y	TCGA-CG-4438	TCGA-BR-4366	TCGA-VQ-AA64	TCGA-HF-7132	TCGA-CG-5717	TCGA-BR-A4J8	TCGA-CG-5732	TCGA-CG-4477	TCGA-HU-A4G3	TCGA-IN-AB1X	TCGA-CD-5804	TCGA-CG-5721	TCGA-CD-A489	TCGA-RD-A8N4	TCGA-BR-6566	TCGA-HU-8244	TCGA-FP-A9TM	TCGA-MX-A5UG	TCGA-VQ-A94U	TCGA-D7-A4Z0	TCGA-BR-8590	TCGA-HU-8610	TCGA-VQ-AA69	TCGA-CG-5723	TCGA-RD-A8N2	TCGA-BR-7722	TCGA-D7-8576	TCGA-BR-8058	TCGA-VQ-A91E	TCGA-VQ-A8PO	TCGA-HU-8249	TCGA-CG-5725	TCGA-HU-A4H4	TCGA-VQ-A8PJ	TCGA-BR-6565	TCGA-VQ-A923	TCGA-D7-A4YU	TCGA-VQ-AA6K	TCGA-BR-8679	TCGA-F1-A448	TCGA-CD-8535	TCGA-BR-6852	TCGA-BR-6458
IL20RB	4.24735	3.7811	3.64277	3.91839	3.87241	4.04387	3.93945	4.16824	4.39298	3.93204	8.07949	3.76332	3.88876	5.86064	3.57746	6.03191	3.8457	3.8899	3.77949	3.56606	3.46282	3.72289	3.84792	3.7767	4.09889	3.48384	3.65801	3.65204	3.55961	3.68341	3.44844	3.63655	3.58177	3.55371	3.66535	3.54137	3.6841	3.77645	3.88197	4.37171	3.66115	3.96878	5.13751	3.68416	3.84242	3.82094	3.41508	4.44394	3.6904
TSLP	3.20937	3.33746	3.17829	3.5043	3.27245	3.26708	3.33473	3.26954	3.25641	3.21504	4.41923	3.47682	3.30079	3.74062	3.2195	3.48895	3.30341	3.16334	3.76329	3.39396	3.15662	3.24288	3.24756	3.62927	3.1779	3.45343	3.43313	3.19501	3.15559	3.6499	3.2943	3.3818	3.18835	3.33476	3.18936	3.18513	3.2514	3.37154	3.17579	3.26022	3.18161	3.20823	3.19289	3.57046	3.19058	3.39847	3.14112	3.14935	3.17962
GHR	3.38842	3.46935	3.53713	3.75707	4.06896	5.03957	3.83737	4.21381	4.05447	3.83658	4.78144	4.78538	3.70037	4.09075	3.93008	3.55629	3.82151	3.51286	4.51751	5.51637	3.54028	3.3466	3.65715	5.8355	4.67791	4.2717	5.08886	3.67448	3.34744	4.46501	5.70569	4.09922	3.81067	4.4111	3.4702	3.49205	3.4297	3.71551	3.5048	3.5648	3.99103	3.98219	4.37429	3.91308	3.87327	3.73864	3.71063	3.79996	4.51329
CNTFR	3.0146	6.54024	5.59577	3.06556	3.97546	3.27369	3.56846	5.49698	3.27072	3.26801	3.12154	4.52011	6.72042	3.06817	3.70674	3.02721	3.17576	5.11036	3.23557	4.5058	2.99481	3.31283	3.03662	3.69979	3.03493	3.90958	3.60451	2.98935	3.11793	4.84623	3.86371	3.08604	3.44415	3.29849	3.16002	3.03716	3.01558	4.87753	2.99706	7.11627	5.01933	3.48445	3.00356	3.01845	3.0296	4.73057	3.41622	3.13485	3.3281
PIM1	7.22947	7.05293	7.15358	7.8426	7.32814	6.50944	6.71865	7.38825	5.79623	7.02127	9.65822	5.89094	6.44785	7.29121	6.17559	6.92354	6.52873	7.11751	7.38954	7.00436	7.3309	5.71941	6.23952	7.06956	5.5247	7.06101	7.04628	6.4937	5.98424	6.49873	6.00367	7.80998	6.69358	7.404	6.93736	6.90136	8.51606	6.46065	6.80355	5.61766	7.29225	7.07215	7.08675	6.23078	6.60141	6.95719	6.62461	7.01908	7.08927
LIFR	3.12222	3.19067	4.50825	5.1192	3.69945	4.65832	3.95082	5.41269	4.38085	4.48749	4.20449	4.19624	4.25235	4.34338	3.4974	5.75193	4.08108	4.18912	4.27817	5.72608	3.06586	3.79746	4.38761	5.5823	4.73437	4.44904	4.47695	3.55851	4.58639	3.85597	5.43291	3.782	4.01655	4.3645	4.41055	3.25208	3.10237	4.5123	3.72029	4.16389	3.46142	4.44423	4.01366	5.99181	3.35536	3.46857	4.38574	4.0519	5.57951
CSF2RA	5.32407	6.70007	5.26083	5.83302	5.76022	6.16998	6.40732	6.46726	7.13424	6.58931	6.27861	5.9406	6.4963	7.17347	5.23731	8.22307	6.0495	7.25879	7.18918	6.36368	5.58976	5.12502	6.114	7.40996	5.53601	6.64087	6.85652	7.39659	5.12926	8.24993	6.02543	6.4887	5.81718	7.39154	5.54802	5.95933	5.73696	5.00879	6.38795	5.0656	6.29458	6.00024	7.06342	7.20553	5.308	7.218	5.49757	6.61143	6.75808
CCND1	8.91909	9.2562	9.23914	8.45116	9.67708	9.06439	9.29672	9.62136	9.57803	9.75079	9.59853	7.84042	8.97383	9.13108	9.44035	9.45432	7.98716	10.1092	8.76933	8.64372	9.22391	8.7681	9.32354	9.06761	8.63628	8.52599	9.32565	10.5837	11.4243	10.5782	7.94729	9.23094	9.85714	10.011	9.62272	9.07548	8.41793	9.89792	9.61006	9.83588	9.40314	8.67782	9.69353	10.5854	9.73719	9.33585	11.2713	10.6618	9.71842
SPRY4	5.86239	5.75523	5.51625	4.8923	5.98498	5.07637	5.85412	5.99038	5.50812	5.11033	3.97313	5.3737	5.2359	6.4827	5.724	5.77342	5.52367	5.50232	5.16028	4.22094	5.2379	4.54923	5.12928	6.03098	5.24033	6.02136	4.69778	6.68578	8.98717	5.68861	4.35227	5.89704	5.68129	4.9517	5.24861	5.66728	6.44113	6.10332	5.13821	6.39226	5.99458	5.53535	5.34646	5.28145	6.45567	6.12859	6.73636	5.28882	6.83175
IL23A	5.1362	4.31305	3.62541	3.45043	4.08225	3.70813	3.83409	3.39002	3.74283	3.95571	3.58528	4.3649	4.18816	4.62478	3.84441	4.80044	3.47529	4.07359	4.9952	3.3756	3.84187	3.24262	3.85697	3.97763	4.54648	3.54443	3.94722	6.09274	4.71124	5.41752	3.2311	4.69667	3.72351	4.06505	3.86539	3.65475	6.70758	7.68466	4.605	3.58103	4.04978	4.36481	4.58945	3.38318	4.21796	4.05429	5.03122	3.64869	3.47158
IL4	3.13332	3.21439	3.08232	3.83392	3.08232	3.26088	3.18115	3.15646	3.10087	3.1025	3.08232	3.10314	3.11661	3.08232	3.12579	3.14839	3.25643	3.16811	3.11091	3.12397	3.08232	3.14759	3.25079	3.21152	3.18186	3.1597	3.25768	3.20358	3.14536	3.08232	3.18471	3.40233	3.21896	3.08232	3.10203	3.1296	3.26195	3.08232	3.13606	3.15576	3.08232	3.25127	3.14975	3.15342	3.10334	3.12666	3.17654	3.1505	3.10539
IL2RA	3.49731	4.64367	3.56686	3.53712	3.67607	4.8262	5.41144	3.77233	3.73635	4.85755	3.95897	3.4385	4.3009	5.6344	3.39784	5.07405	3.98666	5.78119	4.5518	3.70095	4.31742	3.51259	4.33175	5.03869	3.56318	4.26295	4.35156	5.83612	5.00165	5.09695	3.85141	3.73138	3.76161	4.72406	4.36298	4.65013	4.6048	3.74054	4.70108	3.39842	4.68786	4.69294	5.07823	4.0043	3.3365	5.29477	3.61456	5.23473	4.59788
OSMR	3.49618	3.75393	5.15332	4.12792	6.01037	6.33377	6.15149	6.37196	5.92192	4.74001	5.32235	4.97443	5.399	5.54345	4.76771	7.12584	6.0351	5.45943	5.84383	5.18274	4.32371	2.82849	5.17192	5.91231	5.30706	6.06521	5.97484	5.3573	4.16941	5.76922	6.48566	5.06046	5.42347	5.56482	5.74366	5.14707	4.33576	3.46062	5.4094	5.52231	4.5954	5.37686	5.73295	6.85528	5.09782	6.10017	4.95358	5.85228	6.73228
IFNK	3.08706	3.09992	3.07841	3.74117	3.07784	3.04798	3.24792	3.63971	3.07614	3.04798	3.17557	3.17251	3.04798	3.42047	3.11413	3.27806	3.04798	3.0923	3.2592	3.07983	3.13074	3.42792	3.69587	3.16281	3.27362	3.19493	3.15894	3.27861	3.04798	3.04798	3.08791	4.01623	3.45394	3.16079	3.25151	3.19025	3.61888	3.04798	3.12983	3.04798	3.17054	3.1622	3.3466	3.12073	3.2647	3.71872	3.04798	3.10042	3.11764
IL24	3.3892	3.95112	3.48222	3.23721	6.7842	3.79199	3.65864	3.25672	3.66866	4.27633	4.24121	3.57289	4.46584	4.1085	3.11698	4.52916	3.48466	3.80822	4.07623	3.60138	3.40408	3.52326	5.13888	5.39313	3.49877	4.32069	3.67141	4.18101	4.26935	5.98603	3.41026	3.46297	3.06523	4.0164	3.73919	4.47413	5.48905	3.04439	4.39471	3.67386	3.50292	4.25814	3.81512	4.56437	3.17365	6.62315	3.07572	3.79239	3.44559
STAT1	8.83599	9.63793	10.1065	8.49022	9.26648	10.135	10.4104	8.6065	9.14445	9.40796	9.5057	8.01059	8.41544	10.943	7.5071	10.4506	8.00423	10.7065	8.61512	9.23594	9.01379	7.6293	8.84695	8.56379	7.91463	7.85485	9.20015	9.20815	10.37	10.2604	8.01337	7.59627	8.52019	9.77048	9.10691	9.54536	9.06848	7.76672	10.0868	8.27322	9.91774	10.822	10.8721	9.04284	10.0287	8.1478	9.11971	10.3439	9.59634
IFNB1	3.06388	3.06388	3.1222	3.12327	3.23339	3.1249	3.06388	3.06388	3.11786	3.12261	3.2276	3.06388	3.06388	3.06388	3.06388	3.12896	3.23979	3.06388	3.14709	3.06388	3.06388	3.25398	3.23386	3.06388	3.06388	3.06388	3.06388	3.15495	3.06388	3.06388	3.06388	3.06388	3.13283	3.06388	3.06388	3.06388	3.06388	3.06388	3.06388	3.17213	3.06388	3.28188	3.26027	3.134	3.47537	3.25611	3.06388	3.26245	3.06388
OSM	3.67048	4.70643	3.48807	3.9198	4.09385	3.63114	4.20294	4.79922	3.56286	4.32363	3.80708	3.64204	5.92666	5.05739	3.87222	3.78606	5.52175	5.23466	3.50678	3.60514	4.67297	3.59799	3.62665	5.26435	3.45257	6.1075	4.34845	7.03994	3.95747	6.49846	3.371	3.74357	4.07397	4.8793	3.82018	5.3171	5.15781	4.36919	4.59399	3.83405	4.78079	4.18084	4.01519	3.65052	3.664	6.662	3.58327	3.83958	5.12171
IFNG	3.65335	5.5961	3.65745	3.58736	3.26143	3.48033	6.29035	3.56745	3.37422	4.14958	3.58612	3.3379	3.82661	4.95615	3.40018	4.34952	3.44033	6.8571	3.58849	3.58046	4.11349	3.28584	3.6877	4.17943	3.40649	3.48229	3.57091	4.0471	4.53549	6.11996	3.34379	3.473	3.4923	3.75326	4.23358	4.97314	5.46669	3.316	5.76203	3.37551	4.63238	6.26716	5.68722	3.62855	3.37544	3.49604	3.39691	6.7088	3.79749
IFNA1	3.05802	3.05802	3.17106	3.05802	3.05802	3.05802	3.09052	3.19904	3.05802	3.05802	3.05802	3.05802	3.05802	3.15007	3.05802	3.07956	3.05802	3.05802	3.21779	3.05802	3.05802	3.15198	3.05802	3.13087	3.08263	3.51566	3.16269	3.05802	3.21657	3.05802	3.05802	3.05802	3.08084	3.05802	3.05802	3.05802	3.08842	3.05802	3.05802	3.05802	3.05802	3.08247	3.05802	3.05802	3.05802	3.05802	3.05802	3.12399	3.05802
EPO	3.20773	3.08093	3.07242	3.12059	3.08389	3.11006	3.10062	3.06039	3.07152	3.0845	3.06039	3.2699	3.19872	3.09899	3.07354	3.12625	3.09683	3.09522	3.06039	3.07298	3.07686	3.06039	3.11287	3.06039	3.16438	3.08398	3.06039	3.13413	3.13548	3.06039	3.18198	3.06039	3.07461	3.07544	3.15234	3.11678	3.15269	4.44934	3.11397	3.08276	3.09294	3.20583	3.12761	3.10335	3.08552	3.1767	3.07488	3.10157	3.10153
IL3	3.03626	3.03626	3.03626	3.03626	3.06848	3.03626	3.09154	3.07747	3.03626	3.26045	3.03626	3.07038	3.03626	3.24297	3.07215	3.03626	3.03626	3.72327	3.08313	3.03626	3.03626	3.03626	3.0846	3.03626	3.07812	3.0686	3.03626	3.03626	3.03626	3.03626	3.03626	3.03626	3.07509	3.03626	3.03626	3.03626	3.13882	3.09074	3.03626	3.06692	3.03626	3.03626	3.07367	3.03626	3.10478	3.03626	3.03626	3.03626	3.03626
LIF	4.02046	4.49156	4.00094	4.70862	5.66611	4.47365	4.72335	4.6245	4.6097	4.83103	3.58572	4.1076	4.36572	4.31747	4.68035	6.7719	4.81612	5.78633	4.3601	2.9902	4.69856	4.30987	4.02766	5.23652	3.89039	5.37608	4.45851	5.26681	7.07085	4.5808	3.29308	5.54696	4.58104	4.2582	5.18505	6.54018	4.4337	3.36722	4.33535	5.21354	4.64056	4.83798	4.02301	5.71946	4.48799	5.79473	4.74501	4.92216	3.97628
IL13RA2	3.32587	3.35784	4.90195	3.28523	4.93716	3.23651	3.37104	3.33438	3.50183	3.81486	3.45635	3.32734	4.10698	3.77861	3.92988	5.31225	3.44948	3.27562	4.63795	3.60757	3.20051	3.45591	4.23476	4.47013	3.42991	4.86654	3.33716	5.29257	3.51945	3.61387	3.3659	3.29711	3.54411	3.34568	4.17233	3.28049	5.57029	6.00302	4.37602	4.73224	3.26898	3.64723	3.7422	4.1013	3.57517	7.14794	3.41678	3.19003	3.62731
IL11	3.48504	3.58461	4.86598	3.19511	7.41554	3.38242	3.15352	3.17819	3.69347	4.73493	3.42078	3.40256	3.43908	3.7202	3.27375	4.25799	3.32053	3.74068	3.85973	3.091	3.86344	3.30357	3.45164	4.2394	3.44091	5.06508	3.66443	4.45997	4.31554	5.85383	3.13706	3.15879	3.18275	3.45509	3.57752	5.02196	6.8408	3.32021	5.35065	4.55785	3.46388	3.42304	3.2286	4.57371	3.19422	7.82605	3.72972	3.19093	3.37274
IFNA8	3.89704	3.89704	3.89704	3.89704	3.89704	3.89704	3.89704	3.89704	3.95606	3.89704	3.89704	3.89704	3.89704	3.89704	3.89704	3.89704	3.89704	3.89704	3.89704	3.89704	3.89704	3.89704	3.99092	4.01848	3.89704	3.95985	3.89704	3.89704	3.89704	3.89704	3.89704	3.89704	3.89704	3.89704	3.89704	3.89704	4.38274	3.89704	3.89704	3.89704	3.89704	3.89704	3.89704	3.89704	3.89704	3.89704	3.89704	3.89704	3.89704
CSF2	3.19415	3.6203	3.39918	3.14725	5.15568	3.2409	3.26696	3.23733	3.16432	3.33793	3.17336	3.27566	3.82481	3.51116	3.18723	3.63991	3.22967	4.38393	3.62841	3.14725	3.46173	3.20726	3.30192	4.31117	3.30326	4.36187	3.36733	5.37258	3.84517	5.7895	3.17143	3.1798	3.31198	3.25858	3.28557	4.50086	6.7587	3.29318	3.96284	4.51235	3.46001	3.30236	3.48071	3.61074	3.24115	5.55196	3.16946	3.53246	3.26958
GH2	3.12666	3.12666	3.12666	3.12666	3.12666	3.13826	3.12666	3.12666	3.12666	3.12666	3.12666	3.12666	3.14566	3.12666	3.12666	3.12666	3.12666	3.12666	3.12666	3.12666	3.12666	3.12666	3.12666	3.12666	3.12666	3.12666	3.12666	3.12666	3.12666	3.12666	3.15557	3.12666	3.13977	3.12666	3.13757	3.12666	3.12666	4.10182	3.12666	3.20689	3.12666	3.12666	3.12666	3.12666	3.12666	3.12666	3.12666	3.12666	3.12666
[truncated: 206 more columns]
