# Supplementary material for: Identification and Validation of an m6A Modification of JAK-STAT Signaling Pathway–Related Prognostic Prediction Model in Gastric Cancer
Source: Front Genet. 2022 Jul 19;13:891744. doi: 10.3389/fgene.2022.891744 (PMC9343854; doi:10.3389/fgene.2022.891744)
Supplement: Supplementary file 3 [file Table2.XLS]

## Sheet: Sheet1
Table S1b 155 genes on Jak-STAT signaling pathway
Number	Gene name
1	AKT1
2	AKT2
3	AKT3
4	BCL2L1
5	CBL
6	CBLB
7	CBLC
8	CCND1
9	CCND2
10	CCND3
11	CISH
12	CLCF1
13	CNTF
14	CNTFR
15	CREBBP
16	CRLF2
17	CSF2
18	CSF2RA
19	CSF2RB
20	CSF3
21	CSF3R
22	CSH1
23	CTF1
24	EP300
25	EPO
26	EPOR
27	GH1
28	GH2
29	GHR
30	GRB2
31	IFNA1
32	IFNA10
33	IFNA13
34	IFNA14
35	IFNA16
36	IFNA17
37	IFNA2
38	IFNA21
39	IFNA4
40	IFNA5
41	IFNA6
42	IFNA7
43	IFNA8
44	IFNAR1
45	IFNAR2
46	IFNB1
47	IFNE
48	IFNG
49	IFNGR1
50	IFNGR2
51	IFNK
52	IFNL1
53	IFNL2
54	IFNL3
55	IFNLR1
56	IFNW1
57	IL10
58	IL10RA
59	IL10RB
60	IL11
61	IL11RA
62	IL12A
63	IL12B
64	IL12RB1
65	IL12RB2
66	IL13
67	IL13RA1
68	IL13RA2
69	IL15
70	IL15RA
71	IL19
72	IL2
73	IL20
74	IL20RA
75	IL20RB
76	IL21
77	IL21R
78	IL22
79	IL22RA1
80	IL22RA2
81	IL23A
82	IL23R
83	IL24
84	IL26
85	IL2RA
86	IL2RB
87	IL2RG
88	IL3
89	IL3RA
90	IL4
91	IL4R
92	IL5
93	IL5RA
94	IL6
95	IL6R
96	IL6ST
97	IL7
98	IL7R
99	IL9
100	IL9R
101	IRF9
102	JAK1
103	JAK2
104	JAK3
105	LEP
106	LEPR
107	LIF
108	LIFR
109	MPL
110	MYC
111	OSM
112	OSMR
113	PIAS1
114	PIAS2
115	PIAS3
116	PIAS4
117	PIK3CA
118	PIK3CB
119	PIK3CD
120	PIK3CG
121	PIK3R1
122	PIK3R2
123	PIK3R3
124	PIK3R5
125	PIM1
126	PRL
127	PRLR
128	PTPN11
129	PTPN6
130	SOCS1
131	SOCS2
132	SOCS3
133	SOCS4
134	SOCS5
135	SOCS7
136	SOS1
137	SOS2
138	SPRED1
139	SPRED2
140	SPRY1
141	SPRY2
142	SPRY3
143	SPRY4
144	STAM
145	STAM2
146	STAT1
147	STAT2
148	STAT3
149	STAT4
150	STAT5A
151	STAT5B
152	STAT6
153	TPO
154	TSLP
155	TYK2
