# Supplementary material for: Identification and Validation of an m6A Modification of JAK-STAT Signaling Pathway–Related Prognostic Prediction Model in Gastric Cancer
Source: Front Genet. 2022 Jul 19;13:891744. doi: 10.3389/fgene.2022.891744 (PMC9343854; doi:10.3389/fgene.2022.891744)
Supplement: Supplementary file 4 [file Table5.XLS]

## Sheet: Sheet1
Table S2b 28 shared DJSEGs in GSE84437
ID	GSM2235556	GSM2235557	GSM2235558	GSM2235559	GSM2235560	GSM2235561	GSM2235562	GSM2235563	GSM2235564	GSM2235565	GSM2235566	GSM2235567	GSM2235568	GSM2235569	GSM2235570	GSM2235571	GSM2235572	GSM2235573	GSM2235574	GSM2235575	GSM2235576	GSM2235577	GSM2235578	GSM2235579	GSM2235580	GSM2235582	GSM2235584	GSM2235585	GSM2235586	GSM2235587	GSM2235588	GSM2235589	GSM2235593	GSM2235595	GSM2235596	GSM2235597	GSM2235598	GSM2235599	GSM2235600	GSM2235601	GSM2235602	GSM2235603	GSM2235604	GSM2235605	GSM2235606	GSM2235607	GSM2235608	GSM2235609	GSM2235610
IL20RB	4.93559	3.49182	3.44238	5.00384	3.55644	3.49155	3.47244	4.11543	5.20365	3.89347	4.95898	4.32048	6.09613	3.38245	3.8755	3.74092	5.89006	3.78254	3.87679	3.88031	8.22353	3.6665	2.89609	8.61158	4.10742	3.53662	4.00667	3.82596	3.46122	5.42884	3.39214	3.2179	3.13009	3.7949	4.00061	3.94053	3.80615	4.13578	3.5203	3.41256	3.78776	4.30176	3.71044	3.76308	4.25236	3.41935	3.6696	4.02843	3.58778
TSLP	2.95162	3.01474	3.21263	3.2355	3.14709	3.28147	3.19719	3.08301	3.16153	3.37672	3.22718	3.24454	2.99474	3.11648	3.1013	3.27315	3.47795	3.24838	2.87355	3.01375	3.27833	3.4018	3.04176	3.12459	3.25008	3.12085	3.01686	3.07212	3.24968	3.13855	3.06645	3.22104	3.05385	3.32846	3.19218	3.27042	3.27102	3.27036	3.18578	3.33529	3.35349	3.12181	3.22547	3.22815	3.19999	3.27001	3.05944	3.21923	3.52496
GHR	4.35064	4.82544	4.31729	3.45011	4.64189	4.86576	3.28157	3.54846	3.36969	5.30288	4.1302	4.42537	3.04961	3.30526	3.76076	3.60276	4.71348	3.95387	4.0823	3.01674	2.87459	4.73393	3.33051	4.59346	4.2107	3.61289	3.51324	3.63495	4.32178	3.60507	4.68372	3.2482	3.14314	4.58331	3.97008	2.93008	4.35887	3.66325	3.88172	4.43404	4.59116	4.00164	3.53055	4.75958	4.46389	4.20794	2.92969	3.84723	4.68102
CNTFR	3.5073	3.2704	4.40182	3.15687	3.37185	3.50948	3.34477	4.6933	3.29798	3.27608	3.26738	3.62456	5.34208	3.2143	3.2466	4.61704	3.34477	3.00888	3.1796	3.50559	3.43591	3.1382	3.5185	3.32204	3.3871	3.34048	3.40207	3.33393	3.52672	4.70831	6.64453	3.02498	4.52272	4.33367	3.91878	3.61305	4.50457	5.13644	3.44133	3.65263	3.60978	3.33563	3.39165	3.94941	3.63864	3.18549	3.49167	3.58946	5.32016
PIM1	10.1569	8.23613	8.13085	7.37693	7.39824	7.15012	7.51179	7.20477	5.30598	6.34723	6.47864	6.73613	5.97138	7.95762	7.18361	7.05272	7.38763	7.90376	8.59122	6.74026	7.43331	8.19362	8.45844	8.41407	7.59672	7.7101	8.18234	7.78655	8.5106	7.60074	6.88433	7.85632	6.75207	7.50131	7.97359	6.73613	8.37689	7.11642	7.9751	7.14951	7.55354	7.03678	7.43967	7.29411	7.73546	7.4769	5.72345	7.82274	6.89354
LIFR	3.78761	3.81026	3.93177	4.0223	3.37945	4.14585	3.33482	3.47073	3.35839	3.738	2.96943	3.82891	4.21696	3.52443	3.11912	3.5163	3.69404	3.49629	3.47197	3.49195	3.22326	3.5388	3.37353	3.2849	3.6549	3.13748	3.20195	3.21033	4.0502	3.16518	3.48134	3.5145	3.35204	4.30108	4.40308	3.48942	4.03333	3.67812	3.38667	4.14633	3.69886	3.18754	3.66248	4.65203	4.17999	3.27741	3.52509	3.73301	4.19106
CSF2RA	7.15648	6.20822	6.35621	7.13735	6.23492	5.93266	6.27238	6.37552	5.92922	7.05124	6.89723	6.86391	7.27181	5.55611	6.91786	6.17557	7.49547	6.01121	5.1646	5.71384	4.65227	4.76835	5.10981	4.8841	5.31187	6.75535	5.76794	5.25442	6.27376	6.11153	5.17302	5.19223	4.87395	6.34108	5.44058	5.38165	6.45513	6.06747	5.64589	5.48862	6.64241	6.00938	6.06206	6.40596	6.75205	5.97516	5.20751	6.06147	5.62973
CCND1	9.79043	9.42707	10.733	12.0138	9.71795	9.45185	9.78613	10.7032	9.62981	7.98791	6.60478	9.08432	10.2206	11.4195	8.85577	9.04571	9.83075	10.372	10.2473	9.04839	10.8346	10.1108	9.49405	10.4125	8.89555	9.8489	9.68119	9.53794	9.7733	9.96292	9.20868	9.89413	9.98693	8.97308	8.10168	10.0856	8.92145	9.55659	8.94436	8.98896	9.73868	10.0262	9.37582	9.4446	8.96269	9.6416	8.05263	9.29677	9.19973
SPRY4	6.50105	5.40105	6.11475	6.59621	6.05679	5.25704	6.54928	6.49782	6.68432	5.36124	5.04239	5.62158	7.37013	6.04224	6.99738	6.10276	5.46921	6.23148	7.11278	6.60458	6.32361	6.53707	6.63884	5.59126	5.72987	6.61587	6.61175	6.02966	5.28794	6.10008	6.0887	6.55629	6.18537	5.16181	5.23111	6.42521	5.71284	5.38323	6.12437	5.39786	5.8266	7.22408	6.09929	5.47505	5.10336	6.31105	6.46694	5.6157	5.20737
IL23A	3.49344	3.54494	3.76236	3.71958	4.01061	4.24318	3.61547	3.7174	4.02846	3.68548	4.67728	3.98599	3.48554	5.11945	4.14329	4.59366	3.60863	3.96424	4.86483	6.81109	4.83807	4.4576	3.52601	3.04944	3.96197	3.04264	3.6036	4.23798	4.88376	4.15698	4.39704	3.47597	3.81648	4.4997	3.39003	7.87237	4.60579	3.46231	4.10673	3.66198	4.38382	3.9262	4.15831	3.65252	4.494	4.84229	4.17699	4.29365	3.80146
IL4	3.03528	3.16753	3.25804	3.08497	3.1735	3.29388	3.20252	3.25561	3.04303	3.14068	3.13792	3.18036	3.1241	2.96159	3.0567	3.08051	3.11949	3.14884	3.05602	3.2436	3.02889	2.97475	3.23658	3.05424	3.09725	3.04846	3.18071	3.04859	3.29787	2.88416	3.18542	3.25764	3.31231	3.10595	3.158	3.30147	3.13967	3.06011	2.9828	3.10328	3.12732	3.00344	3.32701	3.11183	3.17058	3.12391	3.17879	3.2265	3.16376
IL2RA	3.92739	3.57867	4.65432	4.54219	4.24138	4.19387	4.09932	4.27293	3.54075	3.55654	4.11278	4.21646	3.0865	4.1059	3.71085	4.07893	4.24667	5.62807	4.3239	3.727	6.10943	4.77154	6.12739	6.67724	5.71253	4.54683	3.89131	5.72685	5.50535	4.51533	4.25617	4.20595	4.86817	4.24948	3.85199	4.28847	4.19866	4.57071	4.42506	4.44967	4.88755	4.41523	5.51828	3.95901	4.67561	4.8423	4.33425	4.42817	4.90059
OSMR	4.52327	5.87326	5.16945	5.48713	5.49614	5.86411	5.27507	5.53973	5.45258	5.5157	3.98844	5.14632	5.17905	4.92309	5.64333	5.86247	4.45688	5.88137	6.5072	7.34491	6.1552	6.61587	5.84099	6.64328	6.42034	5.20275	5.62842	7.15588	5.35599	7.08208	7.17732	5.05101	6.37257	4.89695	4.53599	4.55645	5.30586	5.80922	5.82431	6.42164	5.64796	5.53021	6.87134	5.67968	5.49251	7.7262	5.24888	5.97773	7.06779
IFNK	3.21414	3.35511	3.11785	3.09607	3.04409	2.8836	2.93046	3.05959	3.11313	2.98828	2.75263	3.18334	2.97735	3.19494	3.3675	3.3034	2.88491	3.02	3.12482	2.95786	3.20524	2.93333	2.7956	3.25095	3.0714	3.11196	3.17328	3.05108	3.00413	3.11481	3.01368	3.05142	3.36315	3.20889	2.93481	3.34969	2.99027	3.13724	3.05603	2.66722	3.0132	3.05445	3.14912	3.22137	2.92969	3.28806	3.26462	3.04116	3.14732
IL24	3.52522	3.24034	3.4034	3.31725	3.36768	3.44872	3.40134	3.57933	4.07979	3.24748	3.44915	3.48125	3.38287	4.3603	3.70201	4.58966	3.31879	3.24052	6.28017	3.5341	3.45564	4.32622	3.89755	3.22559	3.25651	3.39726	5.26184	3.47583	3.42103	4.84236	3.41802	4.68036	4.41865	3.51652	3.56037	3.80237	3.24158	3.7904	7.24765	4.63719	3.81349	3.43505	3.68143	3.52304	3.99366	5.89683	4.64734	4.03324	3.38531
STAT1	9.25204	7.76649	8.57913	8.43032	8.86926	8.03229	8.87452	9.37805	8.87284	8.14734	9.13542	8.41033	10.8059	8.28539	8.42899	8.06283	10.3632	10.3326	8.23333	8.61443	10.2396	8.55038	9.96237	10.2269	8.81263	9.02264	7.99333	9.9942	10.4544	8.90081	7.85787	8.87972	10.0122	8.9268	9.7922	8.96085	9.35652	9.678	8.62929	8.0938	8.96266	9.89849	9.67496	8.44355	8.49355	8.78775	9.34949	9.8361	8.59997
IFNB1	3.36238	2.98282	3.0381	3.78322	3.25083	2.79942	3.50822	3.62963	3.45645	3.62826	3.08553	3.09114	3.71274	3.34427	3.22399	3.1082	3.33268	3.20502	2.79632	3.26285	3.31217	3.14393	2.95333	3.09178	3.01562	3.27906	3.06432	3.06171	3.05793	3.22125	3.03761	3.16071	3.07467	2.71641	3.12462	2.92806	3.11326	3.16563	3.09189	3.11961	3.00103	3.12509	3.24141	3.31855	2.94407	3.16055	3.05136	3.20075	3.01549
OSM	2.92511	3.39481	3.47323	3.93645	4.28044	4.05569	3.11847	4.57139	3.86782	3.19976	3.79001	3.85478	4.78871	4.86969	6.04879	5.22159	3.5893	4.21598	5.54674	3.9864	5.43286	5.17998	4.43689	3.72842	3.36479	4.0483	6.0782	6.20347	4.37716	4.2823	3.32699	4.73628	5.31528	4.14101	6.32696	5.07747	4.77739	3.7982	5.61296	4.47712	4.02939	3.99325	4.85603	3.58579	4.6054	8.02917	4.73979	4.70311	3.50536
IFNG	3.09862	3.27118	3.55264	3.23863	3.71117	3.24269	3.04242	3.81211	3.237	3.1214	3.19258	2.94858	3.03389	3.05257	2.94816	3.78707	4.80364	4.55461	3.38926	3.48581	5.4197	3.7474	4.87074	4.8559	3.56328	3.37333	2.92826	5.14668	6.62788	3.3484	3.50362	3.74118	4.1399	3.64378	3.55662	3.61205	3.59723	3.77255	3.27142	3.22268	3.88485	3.48275	4.4048	3.16828	3.44894	3.55363	3.93984	4.78794	3.11152
IFNA1	3.29614	3.09111	3.03753	3.12104	3.23682	3.11888	3.08986	3.23882	3.16953	2.91296	2.93418	3.13497	3.23416	3.10168	3.09188	3.3311	3.20729	3.28944	3.39122	3.44981	3.04427	3.09438	3.03569	3.4118	3.07707	3.36263	2.98227	3.32008	3.11791	3.31957	3.10904	3.18544	3.08305	3.2051	3.08378	2.94031	3.06607	3.02884	2.92037	2.98935	2.9825	3.10367	3.19501	3.20088	3.25372	3.11373	2.93591	2.91619	3.20629
EPO	2.99223	3.03794	3.20783	3.23743	3.14564	3.34452	3.14125	3.31385	2.98546	3.13748	3.17512	2.97851	3.01888	2.87599	3.09181	3.15443	3.09423	3.33407	3.22398	2.96692	3.15107	3.0099	2.95526	3.01426	3.17206	3.14981	3.06181	2.97329	2.99541	3.37463	3.39165	3.25123	3.06436	3.24707	3.23025	3.1469	3.38505	3.09115	2.9474	3.04345	3.24472	3.0761	3.34479	2.98386	3.15179	3.0351	3.11577	3.31236	3.17047
IL3	2.982	3.2622	3.06334	2.99161	2.99942	3.21991	2.9499	3.03883	3.13534	3.12201	3.03385	3.15636	3.23995	3.123	3.13765	3.07951	2.95189	3.27664	3.13787	3.21777	2.99661	3.24693	3.11772	2.98482	3.02109	3.32237	3.0495	2.94055	3.20124	3.19947	3.00365	3.2138	3.21462	3.08944	3.14939	2.97259	3.03143	3.05359	2.93189	3.05111	2.9902	3.05859	3.11141	3.03809	2.97244	2.89325	2.9442	2.97485	3.04723
LIF	5.22001	5.36997	4.31158	4.82229	4.90684	4.36451	5.21656	5.49353	4.86496	3.9902	3.94021	4.98751	5.41337	5.25045	5.37912	5.50927	4.0844	4.5288	6.92468	4.1625	4.24738	4.62361	5.07716	4.22284	5.49908	6.96066	6.22661	5.82299	3.86707	4.96854	4.76513	8.00852	6.56586	5.51785	4.25231	4.45814	5.41044	4.54578	5.09316	5.17291	4.72755	5.39874	4.4432	4.9811	5.03498	5.21155	5.06248	5.29883	4.59242
IL13RA2	3.43491	3.76636	3.36294	3.54763	3.12609	3.79373	3.50092	3.64917	4.24656	3.07911	3.08496	3.96314	3.41028	4.19325	3.24922	3.79411	3.19137	3.16111	3.93646	2.91982	3.30689	3.92561	3.71082	3.04159	3.38099	3.13561	4.28049	3.0935	3.05867	3.77799	3.29681	4.17875	3.97421	3.45613	3.7658	4.04791	3.15101	4.02395	5.84489	4.37064	3.65625	3.0583	3.44608	3.39486	3.69669	3.65056	4.33039	4.01052	4.07047
IL11	3.57369	3.14633	3.61956	3.04596	3.05844	3.27788	3.21513	3.02658	4.00083	3.21729	3.07994	4.08683	3.54616	4.96394	3.85891	5.21277	3.12099	3.34938	7.2106	3.37494	3.35008	4.19509	3.81861	5.45806	3.49631	4.7484	5.21078	3.22733	3.44208	4.39572	3.12087	5.54969	4.28587	3.5257	3.96882	3.61892	3.28298	3.63396	7.86118	4.82279	3.70048	3.79089	3.91049	3.38349	4.18036	5.66956	4.45453	3.89704	3.62028
IFNA8	3.48787	4.37541	3.93728	4.0028	4.29562	3.80647	3.63982	3.93878	3.73254	4.15156	3.47053	3.78063	3.57248	4.01003	4.4179	4.06064	4.42034	3.65381	4.1467	3.56517	3.5577	3.83789	3.53826	3.96722	3.76004	3.51949	3.62836	3.57726	3.76143	3.75372	3.66961	3.71793	3.81159	4.06476	3.73076	3.7544	3.92049	3.56046	4.00804	3.92606	4.15917	3.98586	3.92242	3.66593	3.66896	4.11871	3.84707	3.9419	4.28688
CSF2	3.25311	3.23131	3.36309	3.55927	2.83115	3.17658	2.942	3.20173	4.07298	3.10374	2.85078	3.35816	3.80177	4.00622	3.07685	6.01155	3.7519	3.27489	6.01759	2.88627	3.71129	3.19497	3.45828	3.53745	3.13851	3.38462	4.14948	3.47119	3.70995	3.55927	2.79248	3.5797	4.08931	3.25847	3.29682	3.23087	3.06583	3.25882	5.44016	3.58974	3.50547	3.0168	3.35281	3.30249	3.61761	4.20847	4.77544	3.35466	3.06672
GH2	3.15756	3.15209	2.98572	3.07354	3.20246	3.1289	3.11526	3.13657	3.2358	3.18352	3.27005	3.0148	3.23959	3.3988	3.07411	3.08469	3.33639	3.31304	3.3207	3.36865	3.18146	3.30433	3.1274	3.52931	3.28848	3.245	3.10232	3.38402	2.95797	3.20865	3.23739	3.29049	2.9869	3.0191	2.94092	3.0736	2.87547	3.13743	3.09867	3.09682	3.08958	3.01382	3.19348	2.95547	2.93686	3.13743	3.12467	3.16019	3.18487
[truncated: 206 more columns]
