# Supplementary material for: Identification and Validation of an m6A Modification of JAK-STAT Signaling Pathway–Related Prognostic Prediction Model in Gastric Cancer
Source: Front Genet. 2022 Jul 19;13:891744. doi: 10.3389/fgene.2022.891744 (PMC9343854; doi:10.3389/fgene.2022.891744)
Supplement: Supplementary file 5 [file Table3.XLS]

Table S1c The diffrent expression Jak-STAT signalling pathway-related genes in TCGA
gene	conMean	treatMean	logFC	pValue
BCL2L1	20.92265513	40.41674744	0.949887281	8.31E-09
CBL	3.294517097	4.681848669	0.507011289	0.000178841
CBLB	2.602147784	3.734545611	0.521229819	6.17E-06
CBLC	23.40673672	37.68871619	0.687208839	0.002225796
CCND1	27.69183509	57.46974885	1.053342082	2.09E-06
CLCF1	3.803254959	6.187060179	0.70201941	0.00022217
CNTF	0.142299794	0.253745877	0.834450804	4.03E-06
CNTFR	6.220729819	2.426993777	-1.357913438	1.21E-10
CREBBP	9.689089313	11.48853972	0.245762455	0.021414733
CSF2	0.04452071	1.147661311	4.688076547	3.84E-13
CSF2RA	1.185813897	2.458220242	1.051736569	2.44E-05
CSF3R	1.310711882	2.34469479	0.839049549	0.012330262
CTF1	7.845512003	4.317830978	-0.861560831	0.00042121
EP300	13.94791125	18.68474798	0.421812016	2.01E-06
EPO	0.014458824	0.071120551	2.298316302	0.000129993
EPOR	1.116167544	1.699186819	0.606290879	0.00693792
GH1	0.065568462	0.037196875	-0.81782062	0.001326011
GH2	0.000789588	0.032796198	5.376283884	0.013496813
GHR	2.526127609	0.721243306	-1.808369591	5.04E-11
GRB2	22.94892688	27.17432907	0.243817723	0.005737253
IFNA1	0.005486873	0.025309491	2.205622317	0.028018613
IFNA8	0.000343473	0.006926716	4.333901181	0.031718147
IFNAR1	10.4281295	12.61526045	0.274689588	0.000394634
IFNAR2	3.054240309	4.444027872	0.541054286	1.21E-05
IFNB1	0.005170084	0.017134389	1.728635018	0.000534017
IFNG	0.17227882	0.749623563	2.121420953	2.84E-07
IFNGR1	25.36945188	43.39933952	0.774580738	7.98E-08
IFNGR2	23.33543216	28.71554483	0.299309749	0.039596894
IFNK	0.021762492	0.064985318	1.578270041	6.72E-05
IFNL1	0.059475557	0.222320641	1.902273109	0.000378733
IFNL2	0.006475951	0.129550306	4.322276553	1.98E-07
IFNL3	0.003255422	0.110319197	5.082695399	1.27E-06
IL11	0.236498494	2.869612518	3.60095304	3.07E-14
IL11RA	1.819836344	0.970069247	-0.907649075	9.61E-07
IL12B	0.054294838	0.072308898	0.413358128	0.010249286
IL12RB1	1.18379257	1.610069976	0.443707084	0.015876324
IL12RB2	0.166635113	0.306756117	0.880399673	0.006618276
IL13	0.024235807	0.030362968	0.325172714	0.037708265
IL13RA1	27.58254813	36.1755756	0.39126023	0.002560887
IL13RA2	0.115674052	0.922547975	2.995558668	2.74E-08
IL15RA	5.040243719	8.31141389	0.721600425	1.32E-05
IL20	0.023259153	0.065030652	1.48332133	0.005813737
IL20RA	2.01283475	3.531220354	0.810938116	0.004435476
IL20RB	7.311183893	1.241678567	-2.557813288	0.038556551
IL21	0.081639919	0.110720871	0.439580533	0.003040468
IL21R	0.663417713	0.96975667	0.547705263	0.001560368
IL22RA1	9.132925399	11.46947115	0.328649917	0.0489884
IL23A	0.955594058	2.215474845	1.213146158	1.53E-10
IL23R	0.122257791	0.201483547	0.720735627	0.004999579
IL24	1.053594141	3.164706948	1.586752684	4.43E-06
IL2RA	0.993359778	2.648669402	1.414879546	6.71E-08
IL2RG	30.33482922	46.96674866	0.630664535	0.017292207
IL3	0.002386174	0.013641425	2.515222939	0.012834576
IL4	0.02618849	0.065978185	1.333056207	0.003295665
IL5	0.04730559	0.074189461	0.649203577	0.039660389
IL5RA	0.09204717	0.06405218	-0.523125679	0.006872816
IL6R	5.821910688	3.722113945	-0.645370486	2.06E-07
IL7	1.539275616	2.096331551	0.445615331	0.025634346
IL9R	0.144118194	0.262676294	0.866033529	0.000380806
IRF9	1.211433763	2.11712377	0.805390089	4.29E-08
JAK1	27.11764006	33.67397986	0.312402608	0.004058396
JAK3	2.367476691	4.69046002	0.986379202	6.03E-06
LEPR	2.128765306	1.339769793	-0.668031773	0.000380806
LIF	1.192377494	7.410039322	2.635640149	2.23E-16
LIFR	3.937455506	1.934033337	-1.025650958	6.09E-08
OSM	0.527879084	2.085171302	1.981886502	1.53E-06
OSMR	4.907242278	13.35124936	1.443990344	6.54E-10
PIAS1	6.110878469	6.938841109	0.183314942	0.029254251
PIAS2	1.042960363	1.436615869	0.461990028	0.000561183
PIK3CA	2.508597384	3.390992605	0.434826693	0.00066331
PIK3CB	4.182219688	8.020806235	0.939478414	3.73E-13
PIK3R2	0.253137491	0.397440173	0.650816513	8.77E-06
PIK3R3	2.707634566	3.4207212	0.337267485	0.006587051
PIK3R5	1.079619256	1.571137587	0.541286911	0.016151057
PIM1	38.26913344	17.11241398	-1.161137944	1.43E-07
PTPN11	13.34903869	20.33421021	0.607173105	4.35E-07
PTPN6	8.280447984	10.50221027	0.34291226	0.002867366
SOCS1	8.627120728	13.12412246	0.60526991	0.012439759
SOCS2	3.961223219	2.322147303	-0.77048651	2.67E-05
SOCS4	2.657162406	4.1607646	0.64696226	6.96E-09
SOCS5	4.434138094	5.450920189	0.297846096	0.000166956
SOCS7	2.007160156	3.305457427	0.719694196	7.32E-07
SOS1	6.877473313	8.752933699	0.347888006	0.000795908
SPRED1	4.019948563	6.896698456	0.778728848	8.06E-11
SPRED2	9.616193656	12.65229929	0.395861733	4.31E-05
SPRY2	7.685997594	12.1962401	0.666132027	0.002482666
SPRY3	0.224764798	0.320595007	0.512335854	0.005932791
SPRY4	4.1180964	9.331939565	1.180199362	2.35E-11
STAM	6.827313094	9.696975277	0.506216892	1.66E-08
STAM2	5.929730594	6.60736816	0.156109173	0.017292207
STAT1	20.36234763	62.77062459	1.624185661	9.58E-14
STAT2	8.064043469	15.19659121	0.914172424	1.54E-11
STAT3	23.48174809	32.58384037	0.472616838	6.98E-07
STAT4	0.739330447	1.11367184	0.591032951	0.012773435
STAT5A	5.080685656	7.274930245	0.517910208	0.001131596
TPO	0.350572056	0.196328673	-0.836440114	3.98E-05
TSLP	0.727991653	0.197590921	-1.881405252	1.13E-09
TYK2	7.175761969	11.39156318	0.666761791	1.34E-08
