# Supplementary material for: Identification and Validation of an m6A Modification of JAK-STAT Signaling Pathway–Related Prognostic Prediction Model in Gastric Cancer
Source: Front Genet. 2022 Jul 19;13:891744. doi: 10.3389/fgene.2022.891744 (PMC9343854; doi:10.3389/fgene.2022.891744)
Supplement: Supplementary file 6 [file Table6.XLS]

## Sheet: Sheet1
Table S3a The interaction among 4 DJSEGs
node1	node2	node1 accession	node2 accession	node1 annotation	node2 annotation	score
IFNB1	IFNA8	ENSP00000369581	ENSP00000369553	Interferon beta; Has antiviral, antibacterial and anticancer activities; Belongs to the alpha/beta interferon family	Interferon alpha-8; Produced by macrophages, IFN-alpha have antiviral activities. Interferon stimulates the production of two enzymes: a protein kinase and an oligoadenylate synthetase; Interferons	0.553
IFNB1	GHR	ENSP00000369581	ENSP00000483403	Interferon beta; Has antiviral, antibacterial and anticancer activities; Belongs to the alpha/beta interferon family	Growth hormone receptor; Receptor for pituitary gland growth hormone involved in regulating postnatal body growth. On ligand binding, couples to the JAK2/STAT5 pathway (By similarity); Belongs to the type I cytokine receptor family. Type 1 subfamily	0.615
IFNA8	IFNB1	ENSP00000369553	ENSP00000369581	Interferon alpha-8; Produced by macrophages, IFN-alpha have antiviral activities. Interferon stimulates the production of two enzymes: a protein kinase and an oligoadenylate synthetase; Interferons	Interferon beta; Has antiviral, antibacterial and anticancer activities; Belongs to the alpha/beta interferon family	0.553
IFNA8	GHR	ENSP00000369553	ENSP00000483403	Interferon alpha-8; Produced by macrophages, IFN-alpha have antiviral activities. Interferon stimulates the production of two enzymes: a protein kinase and an oligoadenylate synthetase; Interferons	Growth hormone receptor; Receptor for pituitary gland growth hormone involved in regulating postnatal body growth. On ligand binding, couples to the JAK2/STAT5 pathway (By similarity); Belongs to the type I cytokine receptor family. Type 1 subfamily	0.6
GHR	IFNB1	ENSP00000483403	ENSP00000369581	Growth hormone receptor; Receptor for pituitary gland growth hormone involved in regulating postnatal body growth. On ligand binding, couples to the JAK2/STAT5 pathway (By similarity); Belongs to the type I cytokine receptor family. Type 1 subfamily	Interferon beta; Has antiviral, antibacterial and anticancer activities; Belongs to the alpha/beta interferon family	0.615
GHR	IFNA8	ENSP00000483403	ENSP00000369553	Growth hormone receptor; Receptor for pituitary gland growth hormone involved in regulating postnatal body growth. On ligand binding, couples to the JAK2/STAT5 pathway (By similarity); Belongs to the type I cytokine receptor family. Type 1 subfamily	Interferon alpha-8; Produced by macrophages, IFN-alpha have antiviral activities. Interferon stimulates the production of two enzymes: a protein kinase and an oligoadenylate synthetase; Interferons	0.6
